# Supplementary material for: Energy efficient gateway based routing with maximized node coverage in a UAV assisted wireless sensor network
Source: PLoS One. 2023 Dec 27;18(12):e0295615. doi: 10.1371/journal.pone.0295615 (PMC10752518; doi:10.1371/journal.pone.0295615)
Supplement: S1 Data — (ZIP) [file pone.0295615.s001.zip]

Archive with 9 entries (8 files):
- algorithmsanddata/
- algorithmsanddata/aliveNodes.xlsx
- algorithmsanddata/distanceofsensornodestoservicinguavs.mat
- algorithmsanddata/EnergyofNodes.xlsx
- algorithmsanddata/GametheoryBasedNodeDeployment.m
- algorithmsanddata/GametheoryBasedNodeDeployment.txt
- algorithmsanddata/lineofsightandnonlineofsightvaluesreceivedfromservicinguavs.mat
- algorithmsanddata/sensornodeapplyingtoservicinguavs.mat
- algorithmsanddata/Throughput.xlsx
