# Supplementary material for: Energy efficient gateway based routing with maximized node coverage in a UAV assisted wireless sensor network
Source: PLoS One. 2023 Dec 27;18(12):e0295615. doi: 10.1371/journal.pone.0295615 (PMC10752518; doi:10.1371/journal.pone.0295615)
Supplement: S1 Data — (ZIP) [file pone.0295615.s001.zip › algorithmsanddata/aliveNodes.xlsx]

## Sheet: Sheet1
200	200	200	200	200	200	200	200	200	200	200	200	200	200	200	200	200	200	200	200	200	200	200	200	200	200	200	200	200	200	200	200	200	200	200	200	200	200	200	200	200	200	200	200	200	200	200	200	200	200
200	200	200	200	200	200	200	200	200	200	200	200	200	200	200	200	200	200	200	200	200	200	200	200	200	200	200	200	200	200	200	200	200	200	200	200	200	200	200	200	200	200	200	200	200	200	200	200	200	200
[truncated: 1,951 more columns]
