# Supplementary material for: Energy efficient gateway based routing with maximized node coverage in a UAV assisted wireless sensor network
Source: PLoS One. 2023 Dec 27;18(12):e0295615. doi: 10.1371/journal.pone.0295615 (PMC10752518; doi:10.1371/journal.pone.0295615)
Supplement: S1 Data — (ZIP) [file pone.0295615.s001.zip › algorithmsanddata/EnergyofNodes.xlsx]

## Sheet: Sheet1
99.9139	99.8364	99.751	99.6657	99.5766	99.4973	99.4026	99.3154	99.2327	99.146	99.0667	98.98	98.892	98.8059	98.7065	98.6127	98.5358	98.4482	98.3643	98.2829	98.1955	98.1118	98.0207	97.9285	97.8295	97.7511	97.6632	97.5775	97.4912	97.4056	97.322	97.2367	97.1484	97.0612	96.9774	96.8898	96.7905	96.6991	96.6139	96.5358	96.4565	96.3748	96.2717	96.1896	96.0951	96.0119	95.8898	95.7892	95.711	95.6252
99.9139	99.8364	99.751	99.6657	99.5766	99.4973	99.4026	99.3154	99.2327	99.146	99.0667	98.98	98.892	98.8059	98.7065	98.6127	98.5358	98.4482	98.3643	98.2829	98.1955	98.1118	98.0207	97.9285	97.8295	97.7511	97.6632	97.5775	97.4912	97.4056	97.322	97.2367	97.1484	97.0612	96.9774	96.8898	96.7905	96.6991	96.6139	96.5358	96.4565	96.3748	96.2717	96.1896	96.0951	96.0119	95.8898	95.7892	95.711	95.6252
[truncated: 1,951 more columns]
