# Supplementary material for: Energy efficient gateway based routing with maximized node coverage in a UAV assisted wireless sensor network
Source: PLoS One. 2023 Dec 27;18(12):e0295615. doi: 10.1371/journal.pone.0295615 (PMC10752518; doi:10.1371/journal.pone.0295615)
Supplement: S1 Data — (ZIP) [file pone.0295615.s001.zip › algorithmsanddata/GametheoryBasedNodeDeployment.m]

Match_mat = zeros (UE_nb,N);

kappabis = 500;
Sk_mat = initializeSk_mat (Distances_UEs_SCs, R);
Res_unit = 0.5; % resource unit : 1 Mbps
qn_vect = omega_vect/Res_unit;


Vkn_mat = zeros(UE_nb,N);

los_Probability = zeros(UE_nb,N);
Nu = zeros(UE_nb,N);
Phi_ue = zeros(UE_nb,N);

eta_los = zeros(UE_nb,N);
Su_los = zeros(UE_nb,N);        
Iu_los = zeros(UE_nb,N);
SINR_los = zeros(UE_nb,N);
Phi_ue_los = zeros(UE_nb,N);
eta_nlos = zeros(UE_nb,N);
Su_nlos = zeros(UE_nb,N);
Iu_nlos = zeros(UE_nb,N);
SINR_nlos = zeros(UE_nb,N);
Phi_ue_nlos = zeros(UE_nb,N);
for k=1:UE_nb
    for n = 1:N
        los_Probability(k,n)= LOS_Probability(Distances_UEs_SCs(k,n), h, alpha, beta);
        Nu(k,n) = 10^((-174+delta_ue)/10)*omega_vect(n)*10^(-3);
        % LOS Path
        eta_los(k,n)= A_los + 10*gamma_los*log10(Distances_UEs_SCs(k,n));
        Su_los(k,n) = omega_vect(n)*P_tx*10^(-eta_los(k,n)/10);
        Iu_los(k,n) = Interference_Signal(n,k,Distances_UEs_SCs,kappa,A_los,gamma_los, bu,BW,P_tx);
        SINR_los (k,n) = Su_los(k,n)/( Nu(k,n)+Iu_los(k,n));
        Phi_ue_los (k,n) = log2(1 + SINR_los (k,n));
        % NLOS Path
        eta_nlos(k,n)= A_nlos + 10*gamma_nlos*log10(Distances_UEs_SCs(k,n));
        Su_nlos(k,n) = (bu/BW)*P_tx*10^(-eta_nlos(k,n)/10);
        Iu_nlos(k,n) = Interference_Signal(n,k,Distances_UEs_SCs,kappa,A_nlos,gamma_nlos, bu,BW,P_tx);
        SINR_nlos (k,n) = Su_nlos(k,n)/( Nu(k,n)+Iu_nlos(k,n));
        Phi_ue_nlos (k,n) = log2(1 + SINR_nlos (k,n));
        Vkn_mat(k,n) = omega_vect(n)*(los_Probability(k,n)*Phi_ue_los (k,n) + (1-los_Probability(k,n))*Phi_ue_nlos (k,n));
    end
end

Vkn_mat_original = Vkn_mat;
ECN=zeros(1,N);
while (sum(qn_vect)>0 && ~isequal(sum(Sk_mat,2),zeros(UE_nb,1)))
    
    % =======================
    % Stage 1
    % =======================   
    % Ranking matrix of SC by each UE depending on Vkn value
    SC_Rank_mat = zeros(UE_nb,N);
    Sorted_SCs = zeros(UE_nb,N);
    for k=1:UE_nb
        [Sorted_SCs(k,:), SC_Rank_mat(k,:)] = sort(Vkn_mat(k,:), 'descend');
    end

    % Matrix of appliyng nodes to each drone (the values are either 0 or 1)
    Apply_UEs = zeros (N, UE_nb);

    % Each sensor node will apply for its prefered SC:
    for k=1:UE_nb
        if sum(Sk_mat(k,:))>0            
            sc_id = SC_Rank_mat(k,1);
          Apply_UEs (sc_id, k) = 1;
                Sk_mat(k, sc_id) = 0;
           
        end
      
    end

    % =======================
    % Stage 2
    % =======================

    % node applying to the aerial servicing drones
        UE_Rank_mat = zeros(N,UE_nb);
    Sorted_UEs  = zeros(N,UE_nb);
    Unk_mat = Apply_UEs.*Vkn_mat';
    
    for n=1:N
        [Sorted_UEs(n,:), UE_Rank_mat(n,:)] = sort(Unk_mat(n,:), 'descend');
        matched_ue= sum(Match_mat(:,n));
        for ind = 1:length(UE_Rank_mat(n,:))
            if Sorted_UEs(n,ind) > 0 && matched_ue < qn_vect(n)
                Match_mat(UE_Rank_mat(n,ind),n) = 1;
                Vkn_mat(UE_Rank_mat(n,ind),n) = -1;
                Sk_mat(UE_Rank_mat(n,ind),:) = zeros (size(Sk_mat(UE_Rank_mat(n,ind),:)));
                matched_ue = matched_ue + 1;
            % The sensor node is rejected from servicing UAV n     
            elseif Sorted_UEs(n,ind) > 0 && matched_ue == qn_vect(n)
                Vkn_mat(UE_Rank_mat(n,ind),n) = -1*Vkn_mat(UE_Rank_mat(n,ind),n);
            % The UE didn't even apply for the SC n    
            else
                break;
            end
        end
    end
end
