# Supplementary material for: Energy efficient gateway based routing with maximized node coverage in a UAV assisted wireless sensor network
Source: PLoS One. 2023 Dec 27;18(12):e0295615. doi: 10.1371/journal.pone.0295615 (PMC10752518; doi:10.1371/journal.pone.0295615)
Supplement: S1 Data — (ZIP) [file pone.0295615.s001.zip › algorithmsanddata/Throughput.xlsx]

## Sheet: Sheet1
200	400	600	800	1000	1200	1400	1600	1800	2000	2200	2400	2600	2800	3000	3200	3400	3600	3800	4000	4200	4400	4600	4800	5000	5200	5400	5600	5800	6000	6200	6400	6600	6800	7000	7200	7400	7600	7800	8000	8200	8400	8600	8800	9000	9200	9400	9600	9800	10000
200	400	600	800	1000	1200	1400	1600	1800	2000	2200	2400	2600	2800	3000	3200	3400	3600	3800	4000	4200	4400	4600	4800	5000	5200	5400	5600	5800	6000	6200	6400	6600	6800	7000	7200	7400	7600	7800	8000	8200	8400	8600	8800	9000	9200	9400	9600	9800	10000
[truncated: 1,951 more columns]
